# Supplementary material for: Hemocompatibility of Albumin-Modified Magnetic Nanoparticles
Source: Int J Mol Sci. 2024 Nov 7;25(22):11975. doi: 10.3390/ijms252211975 (PMC11593459; doi:10.3390/ijms252211975)
Supplement: Supplementary file 1 [file ijms-25-11975-s001.zip]

Archive with 1 entries (1 files):
- ijms-3268048-supplementary.pdf
